# Supplementary material for: Incidence and influencing factors of olfactory dysfunction in patients 1 week after endoscopic transsphenoidal resection of pituitary tumor: a cross-sectional study of 158 patients
Source: Front Neurol. 2024 Jul 16;15:1402626. doi: 10.3389/fneur.2024.1402626 (PMC11289771; doi:10.3389/fneur.2024.1402626)
Supplement: Supplementary file 1 [file Table_1.XLSX]

## Sheet: pituitary tumor
Gender	Age	Smoking history	Drinking history	Underlying diseases	Allergy history	Pituitary tumour size	Pituitary tumour type	Pituitary adenoma apoplexy	Nasal sphenoid sinus infections	Blood scab formation	Mucosal erosion	Nasal adhesion	Sinus effusion	Cerebrospinal fluid rhinorrhea	Operation duration	Olfactory dysfunction
2	2	2	2	1	2	2	1	1	2	1	2	2	1	2	2	1
1	2	1	1	2	2	2	6	2	2	1	2	1	2	2	2	1
2	2	2	2	2	2	2	3	1	2	1	1	1	1	2	1	1
2	2	2	2	2	2	2	6	1	2	2	2	1	2	2	1	0
2	2	2	2	1	2	2	6	2	2	1	2	1	2	2	1	1
1	2	1	1	2	2	2	5	2	2	2	2	2	2	1	1	0
1	2	2	1	2	2	2	5	2	2	2	2	2	2	2	2	0
1	2	1	1	2	2	2	6	2	1	1	1	1	1	2	2	1
2	2	2	2	1	2	2	4	2	1	1	1	1	1	1	2	1
2	2	2	2	2	2	2	6	2	2	2	2	1	2	2	1	1
1	2	1	1	2	2	2	6	2	2	1	2	2	2	2	2	1
2	2	2	2	2	2	2	3	2	2	1	2	1	2	2	1	0
2	2	2	2	2	2	2	6	2	2	1	2	2	2	2	2	1
1	2	2	2	2	2	2	4	2	2	1	2	1	2	2	1	0
1	2	1	1	2	1	2	5	2	2	2	2	2	2	2	1	0
1	1	1	2	2	2	2	6	2	2	1	2	1	1	2	2	0
2	1	2	2	2	2	2	6	2	2	2	2	2	2	1	1	0
2	2	2	1	2	2	2	2	2	2	1	2	1	2	2	1	1
1	2	1	1	2	2	2	1	2	2	1	2	1	1	1	2	1
1	2	2	1	2	2	2	5	2	2	2	2	2	2	2	1	1
1	2	1	1	1	2	2	2	2	2	1	2	2	2	2	1	0
2	2	2	2	2	2	2	6	2	2	1	2	1	2	2	1	1
2	2	2	1	2	2	2	6	1	2	1	2	1	2	2	1	1
2	1	2	2	1	2	2	6	2	2	2	2	2	2	1	1	1
1	2	2	2	2	2	2	5	2	2	1	2	1	2	2	1	1
1	1	1	1	1	2	2	6	2	2	2	2	2	2	2	1	0
1	2	2	2	2	2	2	6	1	2	1	2	1	2	2	1	1
1	2	2	2	2	2	2	3	2	2	1	2	1	2	2	2	1
2	2	2	2	2	1	2	6	2	2	1	2	1	2	2	2	1
2	2	2	2	2	2	2	2	2	2	1	2	1	2	2	2	1
1	2	1	1	1	2	2	6	2	2	2	2	1	2	2	2	1
1	2	1	1	2	2	2	6	2	2	1	2	2	2	1	1	1
2	2	2	2	2	2	2	6	2	2	2	2	2	2	2	1	0
1	2	2	2	2	2	2	2	2	2	2	2	2	2	2	1	1
1	1	2	1	2	2	2	6	2	2	1	2	2	2	1	1	1
1	2	1	1	2	2	2	5	2	2	1	2	1	2	2	1	1
2	2	2	2	2	2	2	6	2	2	1	2	2	2	1	2	1
2	1	2	2	2	2	2	6	2	2	2	2	2	2	2	1	1
2	1	2	2	2	2	2	6	2	2	2	2	2	2	2	1	0
1	2	1	1	1	2	2	6	2	2	2	2	1	2	2	1	1
1	2	1	1	2	1	2	6	2	2	2	2	2	2	2	2	0
1	2	2	2	2	2	2	6	2	2	2	2	2	2	2	2	0
2	2	2	1	2	2	2	6	2	2	1	2	2	2	2	1	1
2	2	1	1	2	2	2	6	2	2	2	2	2	2	2	1	0
1	2	2	2	2	2	1	6	2	2	2	2	2	2	2	1	0
1	2	1	1	1	2	2	6	2	2	1	2	1	1	1	2	1
2	2	2	2	2	2	1	6	2	2	2	2	2	2	1	1	1
2	1	2	2	2	2	2	6	2	2	1	2	2	2	2	1	1
2	2	1	1	2	2	2	6	2	2	2	2	2	2	2	1	0
1	2	2	2	2	2	2	6	1	1	1	1	1	1	2	2	1
2	2	2	2	2	2	2	3	2	2	1	2	2	2	1	2	1
2	2	2	2	2	2	2	6	2	2	2	2	2	2	2	2	1
2	2	2	2	2	2	2	3	2	2	1	2	2	1	2	1	1
2	2	2	2	2	2	2	2	2	2	2	2	2	2	2	1	1
2	2	2	2	2	1	2	3	2	2	2	2	1	2	2	1	1
2	2	1	1	2	2	2	6	2	2	2	2	1	2	2	1	1
2	2	2	2	2	2	2	2	2	2	1	1	1	1	1	1	1
1	1	2	2	2	2	2	6	2	2	1	2	2	2	1	2	1
1	1	1	1	2	2	2	6	2	2	2	2	2	2	2	1	0
1	1	1	1	1	2	2	6	2	2	1	2	2	2	1	1	1
2	1	2	2	2	2	2	6	2	2	1	2	1	2	1	2	1
1	1	2	1	2	2	2	1	2	2	1	2	2	2	2	1	0
1	2	2	2	2	2	2	6	2	2	2	2	2	2	2	2	0
1	1	1	1	2	2	2	6	2	2	1	2	2	2	2	1	1
1	2	2	1	2	2	2	5	2	2	1	2	2	1	1	2	1
1	1	1	1	1	2	2	5	2	2	1	2	2	1	1	2	1
2	2	2	2	2	2	2	5	2	2	1	2	2	2	1	2	1
2	2	2	1	1	2	2	5	2	2	2	2	2	2	2	1	0
1	2	1	1	1	2	2	1	2	2	1	2	2	1	1	2	1
1	1	1	1	1	2	2	6	2	2	2	2	2	2	2	1	0
1	2	1	1	1	2	2	6	2	2	1	2	1	2	2	2	1
2	2	2	2	2	2	2	5	1	2	1	2	1	1	1	2	1
2	2	2	1	1	2	2	1	2	2	1	2	2	2	2	1	1
1	2	1	1	1	2	2	6	2	2	2	2	2	2	2	1	0
2	2	2	2	2	2	2	6	2	2	2	2	2	2	2	1	0
2	1	2	2	1	2	2	1	1	2	1	2	2	2	2	1	0
1	1	1	1	1	2	2	5	2	2	1	2	1	2	2	2	1
1	2	1	1	2	2	2	1	2	2	2	2	2	2	2	1	0
1	2	1	1	2	2	2	5	2	1	1	2	1	1	2	2	1
1	2	2	2	2	2	2	3	2	2	1	2	2	2	2	2	1
2	2	2	2	1	2	2	4	2	2	2	2	2	2	2	1	0
2	1	2	2	1	1	2	6	2	2	2	2	2	2	2	1	0
2	1	1	1	2	2	2	5	2	2	1	2	2	2	2	2	1
2	2	2	2	2	2	2	6	2	2	1	2	1	2	1	2	1
2	2	2	2	2	2	2	6	2	2	1	2	1	2	1	2	1
1	2	2	2	2	2	2	6	2	2	1	2	1	2	1	2	1
1	2	2	2	2	2	2	2	2	2	2	2	2	2	1	1	1
1	1	1	1	1	2	2	5	2	2	1	2	2	2	2	2	0
1	1	2	2	2	2	2	6	2	2	1	2	1	2	1	2	1
2	1	1	2	2	2	2	6	2	2	2	2	2	2	2	1	0
1	2	1	1	1	2	2	1	2	2	1	2	2	2	2	1	0
1	1	1	1	2	2	2	6	2	2	2	2	2	2	2	1	0
2	1	2	2	1	2	2	6	2	2	2	2	2	2	1	1	1
1	2	1	1	2	2	2	2	2	2	2	2	2	2	1	1	0
1	2	1	2	2	2	2	2	2	2	1	2	2	2	1	2	1
2	2	2	2	2	1	2	6	2	2	1	2	2	2	1	2	1
2	2	2	2	1	2	2	6	2	2	1	2	2	2	1	1	0
2	2	2	2	2	2	2	6	2	2	1	2	2	2	1	1	0
2	2	2	2	2	2	2	6	2	2	1	2	2	2	2	2	1
2	2	2	1	1	2	2	5	2	2	1	2	2	2	2	2	1
1	1	1	1	1	2	2	6	2	2	2	2	2	2	1	2	1
1	2	2	1	1	2	2	6	2	2	1	2	2	2	2	2	1
2	2	2	2	2	2	2	3	2	2	1	2	1	2	2	2	1
1	2	1	2	2	2	2	6	2	2	2	2	2	2	1	2	1
1	1	1	1	1	2	2	6	2	2	1	2	2	2	2	2	1
1	2	1	1	2	2	2	3	2	2	1	2	2	2	2	2	1
1	2	2	2	1	2	2	6	1	2	1	2	2	2	1	2	1
1	2	2	2	2	2	2	2	2	2	1	2	2	2	1	2	1
2	2	2	2	1	2	2	5	1	2	1	2	2	2	2	2	1
2	2	2	2	2	2	2	1	2	2	1	2	2	2	1	2	1
1	2	1	1	2	2	2	2	1	2	1	2	1	2	1	2	1
1	1	2	1	1	2	2	6	2	1	1	2	1	2	1	2	1
2	2	2	2	1	2	2	3	2	2	1	2	2	2	2	1	0
1	2	2	2	1	2	2	6	1	2	1	2	2	2	2	2	1
1	2	2	1	1	2	2	6	2	2	2	2	2	2	1	2	1
1	2	1	1	1	2	2	1	2	2	1	2	2	2	2	2	0
1	2	1	1	1	2	2	6	2	2	1	2	2	2	2	2	1
1	2	1	1	2	1	2	6	2	2	1	2	2	2	1	2	1
2	2	2	1	1	2	2	6	2	2	1	2	2	2	1	2	1
1	1	1	2	1	2	2	6	1	2	1	2	2	2	1	2	1
1	1	2	2	1	2	2	6	2	2	1	2	1	2	1	2	1
1	2	1	1	2	2	2	1	2	1	1	2	2	2	1	2	1
2	2	2	2	2	2	2	6	2	2	1	2	2	2	2	2	1
2	2	2	2	1	2	2	2	1	2	1	2	2	2	2	2	1
2	2	2	1	2	2	2	4	2	2	2	2	2	2	1	2	1
2	1	2	2	2	2	2	3	2	2	2	2	2	2	2	1	0
1	2	2	2	1	2	2	6	2	2	2	2	2	2	1	2	1
1	1	2	2	1	2	2	6	1	2	1	2	2	2	2	2	1
1	2	1	1	2	2	2	6	2	2	1	2	2	2	2	2	1
1	2	1	1	1	2	2	3	1	2	1	2	2	2	1	2	1
1	2	1	1	2	2	2	6	1	2	1	2	2	2	2	2	1
2	1	2	2	2	2	2	6	2	2	2	2	2	2	2	1	0
1	2	2	2	1	2	2	5	1	2	1	2	1	2	1	2	1
1	2	1	1	1	2	2	3	2	2	1	2	2	2	2	2	1
2	2	2	2	1	2	2	2	1	2	1	2	2	2	1	2	1
1	1	2	1	1	2	2	6	2	2	1	2	2	2	1	2	1
2	2	2	2	1	2	2	6	2	2	2	2	1	2	2	1	0
2	2	2	2	2	2	2	6	1	2	1	2	2	2	1	2	1
2	2	2	2	2	2	2	6	2	2	1	2	2	2	2	2	1
2	2	2	2	1	2	2	1	2	2	1	2	2	2	1	2	1
1	2	1	1	1	2	2	2	1	2	1	2	2	2	1	2	1
2	1	2	2	2	1	2	6	1	2	2	2	2	2	2	2	1
2	2	2	2	2	2	2	2	1	2	1	2	2	2	1	2	1
2	2	2	2	1	2	2	2	2	1	2	2	2	2	2	2	1
2	2	2	2	2	1	2	6	2	2	1	2	2	2	2	2	1
1	2	1	1	2	2	2	6	2	2	1	2	2	2	2	2	1
2	2	2	2	2	2	2	6	1	2	2	2	2	2	1	2	1
1	2	2	2	2	2	2	6	2	1	2	2	2	2	2	2	1
2	2	2	2	2	2	2	3	2	2	2	2	2	2	2	2	1
1	1	1	1	1	2	2	6	2	2	1	2	2	2	2	2	1
1	1	1	1	2	2	2	3	2	2	2	2	2	2	2	1	0
2	2	2	2	2	2	2	6	2	2	2	2	2	2	1	2	1
1	2	2	2	2	2	2	6	2	2	1	2	2	2	1	2	1
1	2	2	1	2	2	2	6	2	2	1	2	2	2	1	2	1
2	2	2	2	2	2	2	1	2	2	2	2	2	2	2	1	0
2	2	2	2	1	2	2	2	1	2	2	2	2	2	1	2	1
2	2	2	2	2	2	2	3	1	2	2	2	2	2	2	2	1
1	2	2	2	2	2	2	1	2	2	1	2	2	2	1	2	1
